# Supplementary material for: Small-Mammal Genomics Highlights Viaducts as Potential Dispersal Conduits for Fragmented Populations
Source: Animals (Basel). 2024 Jan 28;14(3):426. doi: 10.3390/ani14030426 (PMC10854910; doi:10.3390/ani14030426)
Supplement: Supplementary file 1 [file animals-14-00426-s001.zip]

Archive with 1 entries (1 files):
- animals-2820450-supplementary.pdf
